# Supplementary material for: Female Gender Is Associated with an Increased Left Ventricular Ejection Fraction Recovery in Patients with Heart Failure with Reduced Ejection Fraction
Source: Med Sci (Basel). 2022 Apr 2;10(2):21. doi: 10.3390/medsci10020021 (PMC9036235; doi:10.3390/medsci10020021)
Supplement: Supplementary file 1 [file medsci-10-00021-s001.zip]

Archive with 1 entries (1 files):
- medsci-1587067-supplementary.pdf
